# Supplementary material for: “Sometimes It Felt Great, and Sometimes It Just Went Pear-Shaped”: Experiences and Perceptions of School Nurses’ Motivational Interviewing Competence: A Convergent Mixed-Methods Study
Source: Clin Pract. 2022 May 20;12(3):333–49. doi: 10.3390/clinpract12030039 (PMC9149896; doi:10.3390/clinpract12030039)
Supplement: Supplementary file 1 [file clinpract-12-00039-s001.zip]

Archive with 1 entries (1 files):
- clinpract-1685005-supplementary.pdf
